# Supplementary material for: Posture of Healthy Subjects Modulated by Transcutaneous Spinal Cord Stimulation
Source: Life (Basel). 2023 Sep 14;13(9):1909. doi: 10.3390/life13091909 (PMC10532446; doi:10.3390/life13091909)
Supplement: Supplementary file 1 [file life-13-01909-s001.zip]

Archive with 1 entries (1 files):
- life-2574944-supplementary.pdf
